# Supplementary material for: Phylogeographic Analysis for Understanding Origin, Speciation, and Biogeographic Expansion of Invasive Asian Hornet, Vespa velutina Lepeletier, 1836 (Hymenoptera, Vespidae)
Source: Life (Basel). 2024 Oct 12;14(10):1293. doi: 10.3390/life14101293 (PMC11509734; doi:10.3390/life14101293)
Supplement: Supplementary file 1 [file life-14-01293-s001.zip]

Archive with 2 entries (2 files):
- Final_Vespa_velutina_Phylogeny.pptx
- Sequence_Information.xlsx
