# Supplementary material for: Phylogeographic Analysis for Understanding Origin, Speciation, and Biogeographic Expansion of Invasive Asian Hornet, Vespa velutina Lepeletier, 1836 (Hymenoptera, Vespidae)
Source: Life (Basel). 2024 Oct 12;14(10):1293. doi: 10.3390/life14101293 (PMC11509734; doi:10.3390/life14101293)
Supplement: Supplementary file 1 [file life-14-01293-s001.zip › Sequence_Information.xlsx]

## Sheet: TableS1
SeqName	A	C	G	T	SeqLen	GC%	I_CpG	Latitude	Longitude
Indonesia_LC170005	216	107	78	257	658	0.3283	0.3149	-7.36404	110.322
Indonesia_LC170003	214	111	77	256	658	0.3252	0.7687	-8.65097	116.326
Indonesia_LC170004	214	111	77	256	658	0.3252	0.7687	-2.14904	120.624
Indonesia_LC170002	216	107	78	257	658	0.3283	0.3149	-8.40569	115.188
Malaysia_LC170010	215	107	78	258	658	0.3267	0.3149	4.49786	101.494
Malaysia_LC170009	217	106	77	258	658	0.3298	0.2415	4.49786	101.494
Malaysia_LC170011	215	109	78	256	658	0.3267	0.3091	4.49786	101.494
Thailand_LC170013	214	110	77	257	658	0.3252	0.7757	13.6622	101.087
Vietnam_LC170014	214	110	77	257	658	0.3252	0.7757	16.5173	105.913
Thailand_CBG-A00324-H02	212	110	77	254	653	0.3247	0.7698	19.205	101.081
Thailand_CBG-A00326-E05	212	110	77	255	654	0.3242	0.771	19.205	101.081
Thailand_CBG-A00325-A01	212	110	77	254	653	0.3247	0.7698	19.205	101.081
Thailand_CBG-A00326-E06	212	110	77	254	653	0.3247	0.7698	19.205	101.081
Thailand_CBG-A00328-F09	212	110	77	254	653	0.3247	0.7698	19.205	101.081
Thailand_CBG-A13345-E04	211	109	77	254	651	0.3241	0.7745	19.2052	101.081
India_LC169998	213	107	78	260	658	0.3237	0.551	30.996	78.4406
India_LC169999	214	111	77	256	658	0.3252	0.7687	30.996	79.4406
Taiwan_LC170012	213	107	78	260	658	0.3237	0.551	23.6978	120.961
Pakistan_NIBGE_HYM-00809	213	107	78	260	658	0.3237	0.551	32.083	73.067
Pakistan_BIOUG40840-G01	210	108	78	255	651	0.3226	0.5401	32.9396	72.6813
Pakistan_BIOUG40840-H06	208	106	78	252	644	0.323	0.5444	32.9396	72.6813
Pakistan_BIOUG41149-G02	210	107	78	256	651	0.3226	0.5452	32.9396	72.6813
Pakistan_BIOUG41149-A06	210	110	78	253	651	0.3226	0.6061	32.9396	72.6813
Pakistan_BIOUG41149-C07	210	107	77	255	649	0.3236	0.5506	32.9396	72.6813
Pakistan_BIOUG41149-G05	207	106	78	249	640	0.3234	0.541	32.9396	72.6813
Pakistan_BIOUG41150-D10	210	107	78	256	651	0.3226	0.5452	32.9396	72.6813
Pakistan_BIOUG41150-E07	210	107	78	256	651	0.3226	0.5452	32.9396	72.6813
Pakistan_BIOUG40104-F10	207	110	78	245	640	0.3234	0.5958	32.9396	72.6813
Pakistan_BIOUG41150-D02	204	104	79	253	640	0.3188	0.5444	32.9396	72.6813
Pakistan_BIOUG41150-F03	210	107	78	256	651	0.3226	0.5452	32.9396	72.6813
Pakistan_BIOUG41151-A10	210	108	78	255	651	0.3226	0.5401	32.9396	72.6813
Pakistan_BIOUG41149-A07	210	107	78	256	651	0.3226	0.5452	32.9396	72.6813
Pakistan_BIOUG40840-H10	211	107	78	257	653	0.3231	0.5468	32.9396	72.6813
Pakistan_BIOUG41150-E08	205	104	78	253	640	0.3203	0.5514	32.9396	72.6813
Pakistan_BIOUG40104-G02	207	107	78	248	640	0.3234	0.6125	32.9396	72.6813
Pakistan_BIOUG40840-G08	210	107	78	256	651	0.3226	0.5452	32.9396	72.6813
Pakistan_BIOUG41149-E01	210	107	78	256	651	0.3226	0.5452	32.9396	72.6813
Pakistan_JF866024	213	107	78	260	658	0.3237	0.551	33.7333	72.8
Pakistan_NIBGE_HYM-0672	213	107	78	260	658	0.3237	0.551	33.8	73.8
Pakistan_JF866021	213	107	78	260	658	0.3237	0.551	33.8	73.9667
Pakistan_JF866022	213	107	78	260	658	0.3237	0.551	34.35	73.4667
Pakistan_JF866023	213	107	78	260	658	0.3237	0.551	34.35	73.4667
Pakistan_NIBGE_HYM-01002	214	107	76	260	657	0.3257	0.5647	34.508	71.904
Pakistan_NIBGE_HYM-01003	214	107	77	260	658	0.3252	0.5582	34.511	71.909
Pakistan_BIOUG99542-A01	212	107	77	258	654	0.3242	0.5548	34.94	72.639
Pakistan_NIBGE_HYM-0673	213	107	78	260	658	0.3237	0.551	35.6833	71.6667
Pakistan_NIBGE_HYM-0676	213	107	78	260	658	0.3237	0.551	35.6833	71.6667
SK_LC170006	214	110	77	257	658	0.3252	0.6981	36.4024	127.762
SK_LC145054	214	110	77	257	658	0.3252	0.6981	34.8715	128.429
Japan_LC145055	214	110	77	257	658	0.3252	0.6981	33.8555	130.85
Japan_LC170007	214	110	77	257	658	0.3252	0.6981	36.7674	137.469
Japan_LC170008	214	110	77	257	658	0.3252	0.6981	36.7674	137.469
Japan_LC145053	214	110	77	257	658	0.3252	0.6981	34.2105	129.291
China_LC169997	215	109	77	257	658	0.3267	0.7045	24.9034	102.88
China_LC170001	214	110	77	257	658	0.3252	0.7757	24.8803	102.8
China_LC169995	214	111	77	256	658	0.3252	0.7687	24.8	102.8
China_LC170000	214	111	77	256	658	0.3252	0.7687	24.8903	102.808
China_LC169996	215	108	77	258	658	0.3267	0.711	24.8903	102.808
France_UM_AAAA_00599	214	109	76	257	656	0.3262	0.7116	43.75	3.646
France_BC_ZSM_HYM_10629	216	109	76	257	658	0.3283	0.7138	44.853	0.482
France_BC_ZSM_HYM_10631	216	109	76	257	658	0.3283	0.7138	44.853	0.482
France_BC_ZSM_HYM_10630	216	109	76	257	658	0.3283	0.7138	44.853	0.482
France_BC_ZSM_HYM_10628	216	109	76	257	658	0.3283	0.7138	44.853	0.482
France_MF363129	197	101	72	230	600	0.3283	0.7413	46.6424	2.19402
France_KF958704	216	109	76	254	655	0.3298	0.7105	46.6424	2.19402
France_KF958705	216	109	76	254	655	0.3298	0.7105	46.6424	2.19402
Belgium_MF363128	197	100	72	230	599	0.3289	0.7475	50.6182	4.67501
Belgium_MF363127	196	98	72	230	596	0.3289	0.7589	50.6182	4.67501
UK_KX712225	208	107	75	242	632	0.3291	0.7077	49.7134	-2.2024
UK_KY224072	203	104	74	236	617	0.329	0.7204	51.3891	-2.36187
UK_KY224070	196	100	72	230	598	0.3278	0.7463	51.6393	-2.15834
UK_KY224071	202	104	75	235	616	0.3279	0.7096	51.1291	-3.00507
UK_KY224073	216	109	76	257	658	0.3283	0.7138	51.6393	-2.15834
Zhejiang1_JQ780449	215	110	77	256	658	0.3267	0.6981	29.3	120.6
Jiangsu/Zhejiang_JQ780450_Zhejiang2_JQ780451_France_JQ780453	216	109	76	257	658	0.3283	0.7138
Zhejiang3_JQ780454_Korea_JQ780452	214	110	77	257	658	0.3252	0.6981
Yunnan1_JQ780455	214	111	77	256	658	0.3252	0.7687	23.35	101.73
Yunnan2_JQ780456	213	112	76	257	658	0.3237	0.849	23.3674	101.747
Yunnan3_JQ780457	215	108	77	258	658	0.3267	0.711	23.37	101.75
Vietnam1_JQ780458	213	108	78	259	658	0.3237	0.5459	22.6374	103.28
Indonesia1_JQ780460	215	108	79	256	658	0.3267	0.308	-7.2	108
Indonesia2_JQ780461	214	109	80	255	658	0.3252	0.3014	-7.60909	112.159
Indonesia3_JQ780462	213	110	83	252	658	0.3237	0.3598	-8.14025	113.547
The sequence ID is in the form of location_ID where IDs are mostly GenBank accession numbers but a few are IDs of the BOLD system
Jiangsu/Zhejiang_JQ780451_Zhejiang2_JQ780453_France_JQ780450: These three sequences are identical and represented by the cancatenation of their IDs
Korea_JQ780454_Zhejiang3_JQ780452: These two sequences are identical and represented by the cancatenation of their IDs
